# Supplementary material for: Geo-Spatial Characteristics of 567 Places of Tick-Borne Encephalitis Infection in Southern Germany, 2018–2020
Source: Microorganisms. 2022 Mar 17;10(3):643. doi: 10.3390/microorganisms10030643 (PMC8953713; doi:10.3390/microorganisms10030643)
Supplement: Supplementary file 1 [file microorganisms-10-00643-s001.zip]

Archive with 1 entries (1 files):
- microorganisms-1638995-supplementary.pdf
